# Supplementary material for: Transcriptional dissection of pancreatic tumors engrafted in mice
Source: Genome Med. 2014 Apr 16;6(4):27. doi: 10.1186/gm544 (PMC4062047; doi:10.1186/gm544)
Supplement: Additional file 2: Table S1 — Core genes from each pathway with the expression frequency value in the PDX models and human primary tumors and presence or absence in each functional group. [file gm544-S2.xls]

## Sheet: Sheet1
Gene	ExpFreq_PDXModels	ExpFreq_PrimaryTumors	CELL_CYCLE	DNA_REPLICATION	SIGNAL_TRANSDUCTION	HEMOSTASIS	EXTRACELLULAR_MATRIX_ORGANIZATION
A2M	0	1	No	No	No	Yes	No
ACTR1A	0.169811320754717	0	Yes	No	No	No	No
ADAMTS2	0.0188679245283019	0.981132075471698	No	No	No	No	Yes
ADCY7	0.377358490566038	0.754716981132076	No	No	Yes	No	No
ADCY9	0.169811320754717	0.679245283018868	No	No	Yes	No	No
ADCYAP1	0	0.283018867924528	No	No	Yes	No	No
ADORA3	0	0.132075471698113	No	No	Yes	No	No
ADRA2A	0.716981132075472	0.849056603773585	No	No	Yes	No	No
AGT	0.0754716981132075	0.735849056603774	No	No	Yes	No	No
AGTR1	0.169811320754717	0.358490566037736	No	No	Yes	No	No
ALB	0	0.471698113207547	No	No	No	Yes	No
APITD1	0.433962264150943	0	Yes	Yes	No	No	No
APLNR	0	0.169811320754717	No	No	Yes	No	No
ATP2B4	0.69811320754717	1	No	No	No	Yes	No
AURKA	1	0.188679245283019	Yes	No	No	No	No
AURKB	0.490566037735849	0	Yes	Yes	No	No	No
BIRC5	0.943396226415094	0.0754716981132075	Yes	Yes	No	No	No
BRCA1	0.188679245283019	0	Yes	No	No	No	No
BUB1	0.867924528301887	0.132075471698113	Yes	Yes	No	No	No
BUB1B	0.981132075471698	0.188679245283019	Yes	Yes	No	No	No
C1QA	0	1	No	No	Yes	No	No
C1QB	0	1	No	No	Yes	No	No
C1QC	0	1	No	No	Yes	No	No
C1R	0.0377358490566038	1	No	No	Yes	No	No
C1S	0.0754716981132075	1	No	No	Yes	No	No
C3	0.207547169811321	1	No	No	Yes	No	No
C3AR1	0	0.679245283018868	No	No	Yes	No	No
C5	0	0.0566037735849057	No	No	Yes	No	No
C5AR1	0	0.849056603773585	No	No	Yes	No	No
CALCRL	0	0.415094339622642	No	No	Yes	No	No
CASC5	0.867924528301887	0.0754716981132075	Yes	Yes	No	No	No
CCL11	0	0.207547169811321	No	No	Yes	No	No
CCL19	0	0.811320754716981	No	No	Yes	No	No
CCL2	0	0.981132075471698	No	No	Yes	No	No
CCL20	0.679245283018868	0.792452830188679	No	No	Yes	No	No
CCL21	0	0.30188679245283	No	No	Yes	No	No
CCL4	0	0.433962264150943	No	No	Yes	No	No
CCL5	0.188679245283019	0.830188679245283	No	No	Yes	No	No
CCNA2	0.792452830188679	0.0566037735849057	Yes	Yes	No	No	No
CCNB1	0.943396226415094	0.339622641509434	Yes	No	No	No	No
CCNB2	0.981132075471698	0.283018867924528	Yes	No	No	No	No
CCNE2	0.547169811320755	0.0188679245283019	Yes	No	No	No	No
CCR1	0	0.452830188679245	No	No	Yes	No	No
CCR2	0	0.320754716981132	No	No	Yes	No	No
CCR5	0	0.207547169811321	No	No	Yes	No	No
CCR7	0	0.226415094339623	No	No	Yes	No	No
CD36	0.0377358490566038	0.754716981132076	No	No	No	Yes	No
CDC20	0.962264150943396	0.188679245283019	Yes	Yes	No	No	No
CDC23	0.358490566037736	0.113207547169811	Yes	No	No	No	No
CDC25B	0.849056603773585	0.339622641509434	Yes	No	No	No	No
CDC25C	0.377358490566038	0	Yes	No	No	No	No
CDC45	0.283018867924528	0	Yes	No	No	No	No
CDC6	0.716981132075472	0.0754716981132075	Yes	Yes	No	No	No
CDC7	0.169811320754717	0.0188679245283019	Yes	Yes	No	No	No
CDCA8	0.641509433962264	0	Yes	Yes	No	No	No
CDK1	1	0.641509433962264	Yes	No	No	No	No
CDK2	0.754716981132076	0.0566037735849057	Yes	Yes	No	No	No
CDKN2A	0.283018867924528	0.132075471698113	Yes	No	No	No	No
CDKN2C	0.490566037735849	0.113207547169811	Yes	No	No	No	No
CDT1	0.30188679245283	0	Yes	Yes	No	No	No
CENPA	0.886792452830189	0.113207547169811	Yes	Yes	No	No	No
CENPE	0.547169811320755	0	Yes	Yes	No	No	No
CENPF	0.867924528301887	0.150943396226415	Yes	Yes	No	No	No
CENPH	0.358490566037736	0	Yes	Yes	No	No	No
CENPK	0.867924528301887	0.320754716981132	Yes	Yes	No	No	No
CENPM	0.207547169811321	0	Yes	Yes	No	No	No
CENPN	0.452830188679245	0	Yes	Yes	No	No	No
CFD	0.150943396226415	0.773584905660377	No	No	Yes	Yes	No
CHEK1	0.377358490566038	0.0943396226415094	Yes	No	No	No	No
CHRM3	0.0754716981132075	0.169811320754717	No	No	Yes	No	No
CLU	0.433962264150943	1	No	No	No	Yes	No
CNR1	0	0.0754716981132075	No	No	Yes	No	No
COL10A1	0	0.981132075471698	No	No	No	No	Yes
COL11A1	0	0.849056603773585	No	No	No	No	Yes
COL12A1	0.30188679245283	1	No	No	No	No	Yes
COL14A1	0	0.924528301886792	No	No	No	No	Yes
COL15A1	0.0377358490566038	1	No	No	No	No	Yes
COL16A1	0.0754716981132075	0.849056603773585	No	No	No	No	Yes
COL18A1	0.113207547169811	0.849056603773585	No	No	No	No	Yes
COL27A1	0.471698113207547	0.905660377358491	No	No	No	No	Yes
COL4A1	0.584905660377358	1	No	No	Yes	No	Yes
COL4A2	0.471698113207547	1	No	No	Yes	No	Yes
COL4A5	0.264150943396226	0.69811320754717	No	No	Yes	No	Yes
COL5A1	0.0377358490566038	1	No	No	No	No	Yes
COL5A2	0.283018867924528	1	No	No	No	No	Yes
COL6A1	0.528301886792453	1	No	No	No	No	Yes
COL6A2	0.0754716981132075	1	No	No	No	No	Yes
COL6A3	0	1	No	No	No	No	Yes
COL8A1	0.0188679245283019	1	No	No	No	No	Yes
COL8A2	0.0377358490566038	0.622641509433962	No	No	No	No	Yes
CRH	0	0.113207547169811	No	No	Yes	No	No
CSNK1D	0.867924528301887	0.490566037735849	Yes	No	No	No	No
CSNK1E	0.320754716981132	0.0188679245283019	Yes	No	No	No	No
CTRB2	0	0.716981132075472	No	No	No	No	Yes
CX3CL1	0.207547169811321	0.283018867924528	No	No	Yes	No	No
CX3CR1	0	0.69811320754717	No	No	Yes	No	No
CXCL10	0.0754716981132075	0.528301886792453	No	No	Yes	No	No
CXCL11	0.188679245283019	0.320754716981132	No	No	Yes	No	No
CXCL12	0.0566037735849057	1	No	No	Yes	No	No
CXCL13	0	0.528301886792453	No	No	Yes	No	No
CXCL2	0.773584905660377	0.981132075471698	No	No	Yes	No	No
CXCL6	0.283018867924528	0.773584905660377	No	No	Yes	No	No
CXCL9	0	0.471698113207547	No	No	Yes	No	No
CXCR2	0	0.0566037735849057	No	No	Yes	No	No
CXCR4	0.283018867924528	1	No	No	Yes	No	No
CXCR7	0.0377358490566038	0.962264150943396	No	No	Yes	No	No
CYSLTR1	0	0.150943396226415	No	No	Yes	No	No
DARC	0	0.39622641509434	No	No	Yes	No	No
DBF4	0.716981132075472	0.0943396226415094	Yes	Yes	No	No	No
DCTN1	0.981132075471698	0.509433962264151	Yes	No	No	No	No
DHFR	0.867924528301887	0.113207547169811	Yes	No	No	No	No
DIDO1	0.283018867924528	0.0188679245283019	Yes	No	No	No	No
E2F4	0.962264150943396	0.358490566037736	Yes	No	No	No	No
E2F5	0.226415094339623	0	Yes	No	No	No	No
EDN1	0.754716981132076	0.886792452830189	No	No	Yes	No	No
EDN3	0.132075471698113	0.245283018867925	No	No	Yes	No	No
EDNRA	0	1	No	No	Yes	No	No
EDNRB	0.0566037735849057	0.811320754716981	No	No	Yes	No	No
EGF	0.0188679245283019	0.132075471698113	No	No	No	Yes	No
EMR2	0.0188679245283019	0.169811320754717	No	No	Yes	No	No
F13A1	0	0.981132075471698	No	No	No	Yes	No
F2R	0.0943396226415094	1	No	No	Yes	No	No
F2RL2	0.0377358490566038	0.754716981132076	No	No	Yes	No	No
F8	0.0188679245283019	0.132075471698113	No	No	No	Yes	No
FBXO5	0.188679245283019	0.0188679245283019	Yes	Yes	No	No	No
FEN1	0.358490566037736	0	Yes	Yes	No	No	No
FGA	0	0.113207547169811	No	No	No	Yes	No
FGB	0	0.113207547169811	No	No	No	Yes	No
FGG	0.0188679245283019	0.358490566037736	No	No	No	Yes	No
FGR	0	0.0943396226415094	No	No	No	Yes	No
FLNA	0.735849056603774	1	No	No	No	Yes	No
FN1	0.415094339622642	1	No	No	Yes	Yes	No
FPR1	0	0.509433962264151	No	No	Yes	No	No
FPR3	0	0.811320754716981	No	No	Yes	No	No
FZD1	0.113207547169811	0.943396226415094	No	No	Yes	No	No
FZD7	0.566037735849057	0.981132075471698	No	No	Yes	No	No
GAS6	0.754716981132076	1	No	No	No	Yes	No
GCG	0	0.830188679245283	No	No	Yes	No	No
GINS1	0.962264150943396	0.207547169811321	Yes	Yes	No	No	No
GINS2	0.69811320754717	0.0377358490566038	Yes	Yes	No	No	No
GNAI1	0.641509433962264	1	No	No	Yes	No	No
GNAI2	0.547169811320755	0.773584905660377	No	No	Yes	No	No
GNAL	0	0.0754716981132075	No	No	Yes	No	No
GNG11	0.0754716981132075	0.981132075471698	No	No	Yes	Yes	No
GNG2	0.0377358490566038	1	No	No	Yes	Yes	No
GPR18	0	0.132075471698113	No	No	Yes	No	No
GPR65	0	0.566037735849057	No	No	Yes	No	No
GRP	0	0.226415094339623	No	No	Yes	No	No
GUCY1A3	0.0754716981132075	0.981132075471698	No	No	No	Yes	No
GUCY1B3	0.226415094339623	0.981132075471698	No	No	No	Yes	No
H2AFX	1	0.811320754716981	Yes	No	No	No	No
HEBP1	0.849056603773585	1	No	No	Yes	No	No
HGF	0.0188679245283019	0.566037735849057	No	No	No	Yes	No
HIST1H2BC	0.39622641509434	0.0377358490566038	Yes	No	No	No	No
HIST1H2BD	0.754716981132076	0.39622641509434	Yes	No	No	No	No
HIST1H2BE	0.471698113207547	0.0754716981132075	Yes	No	No	No	No
HIST1H2BF	0.471698113207547	0.0754716981132075	Yes	No	No	No	No
HIST1H2BH	0.509433962264151	0.150943396226415	Yes	No	No	No	No
HIST2H2BE	0.377358490566038	0.0754716981132075	Yes	No	No	No	No
HJURP	0.547169811320755	0	Yes	No	No	No	No
HTR2B	0.207547169811321	0.660377358490566	No	No	Yes	No	No
IAPP	0	0.566037735849057	No	No	Yes	No	No
IGF1	0	0.943396226415094	No	No	No	Yes	No
IGKV3-20	0	0.962264150943396	No	No	Yes	No	No
IGKV4-1	0	0.849056603773585	No	No	Yes	No	No
IL8	0.867924528301887	0.962264150943396	No	No	Yes	No	No
ITPR1	0.0754716981132075	0.754716981132076	No	No	No	Yes	No
ITPR2	0.0566037735849057	0.490566037735849	No	No	No	Yes	No
KCNMA1	0.188679245283019	0.754716981132076	No	No	No	Yes	No
KIF18A	0.226415094339623	0.0188679245283019	Yes	Yes	No	No	No
KIF20A	0.849056603773585	0.0943396226415094	Yes	Yes	No	No	No
KIF23	0.792452830188679	0.0377358490566038	Yes	No	No	No	No
KIF2C	0.886792452830189	0	Yes	Yes	No	No	No
KNTC1	0.169811320754717	0	Yes	Yes	No	No	No
LMNB1	0.886792452830189	0	Yes	No	No	No	No
LPAR1	0.150943396226415	0.886792452830189	No	No	Yes	No	No
LPAR6	0.471698113207547	1	No	No	Yes	No	No
MAD1L1	0.30188679245283	0	Yes	Yes	No	No	No
MAD2L1	0.981132075471698	0.39622641509434	Yes	Yes	No	No	No
MAPK14	0.490566037735849	0.735849056603774	No	No	No	Yes	No
MCM10	0.169811320754717	0	Yes	Yes	No	No	No
MCM2	0.735849056603774	0.0188679245283019	Yes	Yes	No	No	No
MCM3	0.811320754716981	0.150943396226415	Yes	Yes	No	No	No
MCM4	0.886792452830189	0.0377358490566038	Yes	Yes	No	No	No
MCM5	0.962264150943396	0.415094339622642	Yes	Yes	No	No	No
MCM6	1	0.849056603773585	Yes	No	No	No	No
MCM7	0.886792452830189	0.245283018867925	Yes	Yes	No	No	No
MDM2	0.452830188679245	0.226415094339623	Yes	No	No	No	No
MIS18A	0.452830188679245	0.0188679245283019	Yes	No	No	No	No
MLF1IP	1	0.509433962264151	Yes	Yes	No	No	No
MMP11	0	0.735849056603774	No	No	No	No	Yes
MMP2	0.0754716981132075	1	No	No	No	No	Yes
MMRN1	0	0.113207547169811	No	No	No	Yes	No
MRVI1	0	0.981132075471698	No	No	No	Yes	No
NDC80	0.924528301886792	0.60377358490566	Yes	Yes	No	No	No
NEK2	0.981132075471698	0.150943396226415	Yes	No	No	No	No
NPY1R	0.169811320754717	0.358490566037736	No	No	Yes	No	No
NUF2	0.867924528301887	0.0943396226415094	Yes	Yes	No	No	No
NUMA1	0.433962264150943	0.264150943396226	Yes	No	No	No	No
NUP85	0.792452830188679	0.264150943396226	Yes	Yes	No	No	No
NUP98	0.641509433962264	0.320754716981132	Yes	Yes	No	No	No
OIP5	0.773584905660377	0	Yes	No	No	No	No
OPN3	0.509433962264151	0.641509433962264	No	No	Yes	No	No
OR2W3	0	0	No	No	Yes	No	No
ORC4	0.735849056603774	0.566037735849057	Yes	Yes	No	No	No
ORC5	0.415094339622642	0.0377358490566038	Yes	Yes	No	No	No
ORC6	0.150943396226415	0	Yes	Yes	No	No	No
P2RX1	0	0.113207547169811	No	No	No	Yes	No
P2RY10	0	0.0754716981132075	No	No	Yes	No	No
P2RY12	0	0.0754716981132075	No	No	Yes	No	No
P2RY13	0	0.226415094339623	No	No	Yes	No	No
P2RY14	0	0.226415094339623	No	No	Yes	No	No
PCOLCE	0.0566037735849057	0.981132075471698	No	No	No	No	Yes
PDE10A	0.0943396226415094	0.283018867924528	No	No	No	Yes	No
PDE1A	0	0.849056603773585	No	No	No	Yes	No
PDE3A	0.0377358490566038	0.754716981132076	No	No	No	Yes	No
PDE5A	0.132075471698113	0.924528301886792	No	No	No	Yes	No
PENK	0	0.150943396226415	No	No	Yes	No	No
PLCB1	0.283018867924528	0.773584905660377	No	No	Yes	No	No
PLEK	0	0.471698113207547	No	No	No	Yes	No
POLD2	0.188679245283019	0	Yes	Yes	No	No	No
POLE2	0.358490566037736	0	Yes	Yes	No	No	No
POLR2F	0.69811320754717	0.226415094339623	Yes	Yes	No	No	No
POLR2I	1	0.69811320754717	Yes	Yes	No	No	No
PPBP	0.0754716981132075	0.150943396226415	No	No	Yes	No	No
PPP2R5C	0.867924528301887	1	No	No	No	Yes	No
PPP2R5E	0.188679245283019	0.735849056603774	No	No	No	Yes	No
PPY	0	0.679245283018868	No	No	Yes	No	No
PRKACB	0.886792452830189	1	No	No	Yes	No	No
PRKAR2B	0.0377358490566038	0.716981132075472	No	No	Yes	No	No
PRKCB	0	0.415094339622642	No	No	No	Yes	No
PRKG1	0.0188679245283019	0.811320754716981	No	No	No	Yes	No
PROS1	0.547169811320755	1	No	No	No	Yes	No
PRSS1	0.150943396226415	0.792452830188679	No	No	No	No	Yes
PSMD13	0.962264150943396	0.622641509433962	Yes	Yes	No	No	No
PSMD3	0.849056603773585	0.113207547169811	Yes	Yes	No	No	No
PSMD5	0.207547169811321	0	Yes	Yes	No	No	No
PSME4	0.735849056603774	0.490566037735849	Yes	Yes	No	No	No
PTCH1	0.0188679245283019	0.867924528301887	No	No	Yes	No	No
PTGER3	0	0.0754716981132075	No	No	Yes	No	No
PTGER4	0.773584905660377	1	No	No	Yes	No	No
PTTG1	1	0.69811320754717	Yes	No	No	No	No
RANGAP1	0.264150943396226	0	Yes	Yes	No	No	No
RFC2	0.264150943396226	0	Yes	Yes	No	No	No
RFC3	0.849056603773585	0.0943396226415094	Yes	Yes	No	No	No
RFC4	0.735849056603774	0.207547169811321	Yes	Yes	No	No	No
RFWD2	0.792452830188679	0.39622641509434	Yes	No	No	No	No
RPA3	0.943396226415094	0.509433962264151	Yes	Yes	No	No	No
RRM2	1	0.792452830188679	Yes	No	No	No	No
RUVBL1	0.622641509433962	0	Yes	No	No	No	No
S1PR1	0	0.113207547169811	No	No	Yes	No	No
S1PR3	0	0.792452830188679	No	No	Yes	No	No
SCG3	0	0.39622641509434	No	No	No	Yes	No
SCTR	0.0377358490566038	0.339622641509434	No	No	Yes	No	No
SERPINA1	0.773584905660377	1	No	No	No	Yes	No
SERPINE1	0.132075471698113	0.981132075471698	No	No	No	Yes	No
SERPING1	0.0566037735849057	1	No	No	No	Yes	No
SERPINH1	0.660377358490566	1	No	No	No	No	Yes
SGOL2	0.39622641509434	0.0377358490566038	Yes	Yes	No	No	No
SKP2	0.320754716981132	0.0188679245283019	Yes	No	No	No	No
SLC8A1	0	0.415094339622642	No	No	No	Yes	No
SPARC	0.0943396226415094	1	No	No	No	Yes	No
SPC25	0.60377358490566	0	Yes	Yes	No	No	No
SRGN	0.0377358490566038	1	No	No	No	Yes	No
SST	0.0754716981132075	0.867924528301887	No	No	Yes	No	No
STXBP3	0.792452830188679	0.981132075471698	No	No	No	Yes	No
SUN2	0.566037735849057	0.358490566037736	Yes	No	No	No	No
TGFB1	0.452830188679245	0.981132075471698	No	No	No	Yes	No
TGFB2	0.150943396226415	0.490566037735849	No	No	No	Yes	No
THBS1	0.566037735849057	1	No	No	Yes	Yes	No
TOP2A	1	0.60377358490566	Yes	No	No	No	No
TP53	0.566037735849057	0.169811320754717	Yes	No	No	No	No
TPSAB1	0	0.867924528301887	No	No	No	No	Yes
TUBA4A	1	0.811320754716981	Yes	Yes	No	No	No
TUBG1	0.905660377358491	0.226415094339623	Yes	No	No	No	No
TYMS	0.981132075471698	0.679245283018868	Yes	No	No	No	No
UBE2C	0.962264150943396	0.169811320754717	Yes	No	No	No	No
VEGFC	0.0377358490566038	0.528301886792453	No	No	No	Yes	No
VIP	0	0.0943396226415094	No	No	Yes	No	No
VWF	0	0.981132075471698	No	No	Yes	Yes	No
WNT2	0.0188679245283019	0.169811320754717	No	No	Yes	No	No
WNT5A	0	0.981132075471698	No	No	Yes	No	No
ZWILCH	0.905660377358491	0.39622641509434	Yes	Yes	No	No	No
ZWINT	1	0.773584905660377	Yes	Yes	No	No	No
