# Supplementary material for: Transcriptional dissection of pancreatic tumors engrafted in mice
Source: Genome Med. 2014 Apr 16;6(4):27. doi: 10.1186/gm544 (PMC4062047; doi:10.1186/gm544)
Supplement: Additional file 3: Table S2 — GSEA results for pathways altered in PDX models in metastases. Table contains FDR values of functional groups for each comparison between primary tumor and different metastases obtained from two datasets [32,33]. [file gm544-S3.xls]

## Sheet: Sheet1
	Cell Cycle	DNA Replication	Signal Transduction	Hemostasis	Extracellular Matrix Organization
Primary Tumor vs. Fat Metastasis [33]	0.007	0.001	0.280	0.079	0.063
PT vs. Liver Met [33]	0.993	0.654	0.410	0.014	0.874
PT vs. Lung Met [33]	0.999	0.955	0.013	0.477	0
PT vs. Lymph node Met [33]	0.018	0.036	0.233	0.994	0.121
PT vs. Muscle Met [33]	0.016	0.016	0.004	0.112	0.054
PT vs. Liver Met [32]	0.959	0.862	0	0.074	0
PT vs. Peritoneum Met [32]	0.037	0.046	0	0.001	0.001
