# Supplementary material for: Transcriptional dissection of pancreatic tumors engrafted in mice
Source: Genome Med. 2014 Apr 16;6(4):27. doi: 10.1186/gm544 (PMC4062047; doi:10.1186/gm544)
Supplement: Additional file 4: Table S3 — Information about origin of PDXs and microarray hybridization, the publication status of expression data and number of passages of PDX models. [file gm544-S4.xls]

## Sheet: Sheet1
Sample	Establishment of PDX Models	RNA Extraction and Array Hibridization	Publication	Number of passage at JH	Number of passage at CNIO
Panc140	Johns Hopkins Kimmel Cancer Center	Johns Hopkins Kimmel Cancer Center	Jimeno et al. (2008)	unknown	−
Panc159	Johns Hopkins Kimmel Cancer Center	Johns Hopkins Kimmel Cancer Center	Jimeno et al. (2008)	unknown	−
Panc163	Johns Hopkins Kimmel Cancer Center	Johns Hopkins Kimmel Cancer Center	Jimeno et al. (2008)	unknown	−
Panc185	Johns Hopkins Kimmel Cancer Center	Johns Hopkins Kimmel Cancer Center	Jimeno et al. (2008)	unknown	−
Panc194	Johns Hopkins Kimmel Cancer Center	Johns Hopkins Kimmel Cancer Center	Jimeno et al. (2008)	unknown	−
Panc198	Johns Hopkins Kimmel Cancer Center	Johns Hopkins Kimmel Cancer Center	Jimeno et al. (2008)	unknown	−
Panc215	Johns Hopkins Kimmel Cancer Center	Johns Hopkins Kimmel Cancer Center	Jimeno et al. (2008)	unknown	−
Panc219	Johns Hopkins Kimmel Cancer Center	Johns Hopkins Kimmel Cancer Center	Jimeno et al. (2008)	unknown	−
Panc247	Johns Hopkins Kimmel Cancer Center	Johns Hopkins Kimmel Cancer Center	Jimeno et al. (2008)	unknown	−
Panc253	Johns Hopkins Kimmel Cancer Center	Johns Hopkins Kimmel Cancer Center	Jimeno et al. (2008)	unknown	−
Panc265	Johns Hopkins Kimmel Cancer Center	Johns Hopkins Kimmel Cancer Center	Jimeno et al. (2008)	unknown	−
Panc281	Johns Hopkins Kimmel Cancer Center	Johns Hopkins Kimmel Cancer Center	Jimeno et al. (2008)	unknown	−
Panc286	Johns Hopkins Kimmel Cancer Center	Johns Hopkins Kimmel Cancer Center	Jimeno et al. (2008)	unknown	−
Panc287	Johns Hopkins Kimmel Cancer Center	Johns Hopkins Kimmel Cancer Center	Jimeno et al. (2008)	unknown	−
Panc294	Johns Hopkins Kimmel Cancer Center	Johns Hopkins Kimmel Cancer Center	Jimeno et al. (2008)	unknown	−
Panc354	Johns Hopkins Kimmel Cancer Center	Johns Hopkins Kimmel Cancer Center	Jimeno et al. (2008)	unknown	−
Panc410	Johns Hopkins Kimmel Cancer Center	Johns Hopkins Kimmel Cancer Center	Jimeno et al. (2008)	unknown	−
Panc420	Johns Hopkins Kimmel Cancer Center	Johns Hopkins Kimmel Cancer Center	Jimeno et al. (2008)	unknown	−
Panc266	Johns Hopkins Kimmel Cancer Center	Johns Hopkins Kimmel Cancer Center	New in this study	unknown	−
Panc291	Johns Hopkins Kimmel Cancer Center	Johns Hopkins Kimmel Cancer Center	New in this study	unknown	−
Panc374	Johns Hopkins Kimmel Cancer Center	Johns Hopkins Kimmel Cancer Center	New in this study	unknown	−
Panc421	Johns Hopkins Kimmel Cancer Center	Johns Hopkins Kimmel Cancer Center	New in this study	unknown	−
JH010	Johns Hopkins Kimmel Cancer Center	Johns Hopkins Kimmel Cancer Center	New in this study	unknown	−
JH011	Johns Hopkins Kimmel Cancer Center	Johns Hopkins Kimmel Cancer Center	New in this study	unknown	−
JH015	Johns Hopkins Kimmel Cancer Center	Johns Hopkins Kimmel Cancer Center	New in this study	unknown	−
JH024	Johns Hopkins Kimmel Cancer Center	Johns Hopkins Kimmel Cancer Center	New in this study	unknown	−
JH027	Johns Hopkins Kimmel Cancer Center	Johns Hopkins Kimmel Cancer Center	New in this study	unknown	−
JH033	Johns Hopkins Kimmel Cancer Center	Johns Hopkins Kimmel Cancer Center	New in this study	unknown	−
JH034	Johns Hopkins Kimmel Cancer Center	Johns Hopkins Kimmel Cancer Center	New in this study	unknown	−
JH029	Johns Hopkins Kimmel Cancer Center	Spanish National Cancer Research Centre	New in this study	5	1
JH051	Johns Hopkins Kimmel Cancer Center	Spanish National Cancer Research Centre	New in this study	unknown	2
JH069	Johns Hopkins Kimmel Cancer Center	Spanish National Cancer Research Centre	New in this study	4	3
JH088	Johns Hopkins Kimmel Cancer Center	Spanish National Cancer Research Centre	New in this study	unknown	3
JH090	Johns Hopkins Kimmel Cancer Center	Spanish National Cancer Research Centre	New in this study	3	1
JH094	Johns Hopkins Kimmel Cancer Center	Spanish National Cancer Research Centre	New in this study	5	2
JH109	Johns Hopkins Kimmel Cancer Center	Spanish National Cancer Research Centre	New in this study	3	2
JH112	Johns Hopkins Kimmel Cancer Center	Spanish National Cancer Research Centre	New in this study	4	2
JH021	Johns Hopkins Kimmel Cancer Center	Spanish National Cancer Research Centre	New in this study	9	2
JH032	Johns Hopkins Kimmel Cancer Center	Spanish National Cancer Research Centre	New in this study	4	1
JH041	Johns Hopkins Kimmel Cancer Center	Spanish National Cancer Research Centre	New in this study	unknown	2
JH097	Johns Hopkins Kimmel Cancer Center	Spanish National Cancer Research Centre	New in this study	unknown	2
JH102	Johns Hopkins Kimmel Cancer Center	Spanish National Cancer Research Centre	New in this study	unknown	3
JH127	Johns Hopkins Kimmel Cancer Center	Spanish National Cancer Research Centre	New in this study	2	1
JH128	Johns Hopkins Kimmel Cancer Center	Spanish National Cancer Research Centre	New in this study	6	2
JH131	Johns Hopkins Kimmel Cancer Center	Spanish National Cancer Research Centre	New in this study	5	1
JH161	Johns Hopkins Kimmel Cancer Center	Spanish National Cancer Research Centre	New in this study	3	3
JH171	Johns Hopkins Kimmel Cancer Center	Spanish National Cancer Research Centre	New in this study	4	1
Panc007	Spanish National Cancer Research Centre	Spanish National Cancer Research Centre	New in this study	−	2
Panc008	Spanish National Cancer Research Centre	Spanish National Cancer Research Centre	New in this study	−	2
Panc014	Spanish National Cancer Research Centre	Spanish National Cancer Research Centre	New in this study	−	4
Panc017	Spanish National Cancer Research Centre	Spanish National Cancer Research Centre	New in this study	−	1
Panc023	Spanish National Cancer Research Centre	Spanish National Cancer Research Centre	New in this study	−	2
